# Supplementary material for: Design Preferences, Routines, and Well-Being of Older Adults Using Voice-Guided Digital Mindfulness: Qualitative Interview Study
Source: JMIR Hum Factors. 2025 Jun 3;12:e67533. doi: 10.2196/67533 (PMC12174884; doi:10.2196/67533)
Supplement: Multimedia Appendix 2 [file humanfactors_v12i1e67533_app2.xlsx]

## Sheet: Data
Participant	Gender	Age	Citation (Swedish)	Citation (English)	Sentiment	Code	Other identified codes	Sub-themes	Theme
P4	M	75	Killen låter för barnslig. Han pratar på ett sätt som är lite omoget. Det är störande. Det är mindre auktoritativt.	The guy sounds too childish. He speaks in a way that is a bit immature. It's annoying. It’s less authoritative.	Negative	Mindfulness coach persona		Mindfulness theme, script and coach	Heterogeneity of older adults' design preferences for digital mindfulness
P4	M	75	Jag har blivit störd av, som jag tyckte, lite barnsliga röst. Lite störd av att hans texterna kan vara lite töntiga, lite barnsliga också. Lite omoget sådär. Om man är 65 plus så är det inte så smart. Det kunde jag störa mig på.	I’ve been bothered by what I felt was a somewhat childish voice. A bit annoyed that his texts can be a little cheesy, a bit childish as well. A bit immature like that. If you're 65 plus, it's not very smart. That could bother me.	Negative	Mindfulness coach persona	Voice and sound	Mindfulness theme, script and coach	Heterogeneity of older adults' design preferences for digital mindfulness
							Mindulness script content
P3	M	66	kanske att det var lite irriterande ibland. Det var ju någon övning, och så sa han plötsligt, vad fan gjorde jag så för? Va? Vad sa han nu liksom?	Maybe it was a bit irritating sometimes. There was this one exercise, and suddenly he said, What the hell did I do that for? What? What did he just say?	Negative	Mindfulness coach persona		Mindfulness theme, script and coach	Heterogeneity of older adults' design preferences for digital mindfulness
P7	F	74	Om man ska kunna använda det som en mindfulness, då måste det vara mycket lugnare. Inte sätta igång och prata om rymden och olika stationer. Så tyckte jag. Då blir man irriterad.	If it’s going to be used as mindfulness, it has to be much calmer. Not start talking about space and different stations—that annoyed me.	Negative	Mindfulness coach persona		Mindfulness theme, script and coach	Heterogeneity of older adults' design preferences for digital mindfulness
P15	F	77	han var trevlig. Han var liksom mjuk i sin betoning också.Han tog ju fram sådana där liknelser litegrann. Det tycker jag var också trevligt.	He was nice. His tone was soft as well. He also used those kinds of analogies sometimes. I thought that was nice too.	Positive	Mindfulness coach persona		Mindfulness theme, script and coach	Heterogeneity of older adults' design preferences for digital mindfulness
P6	M	71	i vissa övningar innan slutet, den personen som pratade eller den här appen, trodde att kanske stora problem kan bara försvinna så här. Men det är inte så lätt.	In some exercises, near the end, the person speaking—or this app—seemed to think that big problems could just disappear like that. But it’s not that easy.	Neutral	Theme of practice		Mindfulness theme, script and coach	Heterogeneity of older adults' design preferences for digital mindfulness
P2	F	65	Jag gillar hans röst. Det måste jag faktiskt säga, att jag gör. Men det som jag väljer att inte ta till mig för är när han till exempel säger att man ska titta omkring, lyssna och titta, och så vidare. Men den delen behöver jag inte, utan det jag behöver, är mer att slappna av för annars, det är den biten som jag har problem med att slappna av och sen sortera tankar och få bort sådana jobbiga tan…	I like his voice. I really have to say that I do. But the reason I choose not to embrace it fully is, for example, when he says to look around, listen, and observe, and so on. But I don’t need that part. What I do need is more help relaxing, because that’s where I struggle—to relax, organize my thoughts, and get rid of those troubling thoughts.	Neutral	Theme of practice	Content of the guided mindfulness/mindfulness script	Mindfulness theme, script and coach	Heterogeneity of older adults' design preferences for digital mindfulness
P2	F	65	L:Vad tyckte du om det när han skulle ta upp negativa känslor?		Negative	Theme of practice		Mindfulness theme, script and coach	Heterogeneity of older adults' design preferences for digital mindfulness
			P2: Ja helvete! Jag hoppade till så jag tänkte nej, vad gör han nu? Det var jag inte beredd på, det var jag inte beredd på, det hade jag nog kunnat vara utan kanske.. Men det beror ju på hur man tänker.	L: What did you think when he brought up negative emotions?
				P2: Oh, hell! I jumped, thinking, no, what is he doing now? I wasn’t ready for that, I wasn’t ready for that. I probably could’ve done without that… But it depends on how you think about it.
P1	F	65	Jag tyckte om bildliga beskrivningarna, t.ex. när han sa att ”känna som en våg”. Jag kände att jag får stöd från appen. Jag hade använt andning under graviditeten men det här var helt annorlunda.	I liked the figurative descriptions, like when he said, "feel it like a wave." I felt supported by the app. I had used breathing techniques during pregnancy, but this was completely different.	Positive	Theme of practice		Mindfulness theme, script and coach	Heterogeneity of older adults' design preferences for digital mindfulness
P2	F	65	Jag tyckte att det var bra, sen var ju övningarna väldigt lika i sig. Liksom uppstarten på varje övning var ju precis likadan nästan på varenda en.	I thought it was good, but the exercises were very similar to each other. The start of every exercise was almost exactly the same in every single one.	Neutral/Negative	Variation of themes		Mindfulness theme, script and coach	Heterogeneity of older adults' design preferences for digital mindfulness
P9	F	69	Det negativa kanske var att jag tyckte att det var väldigt mycket lika egentligen. Det jag trodde innan jag startade igång kanske var att det skulle vara mer variation. Men samtidigt så, i och med att man upprepar samma sak, man kommer ihåg det. Och det finns väl en poäng i det också.	The downside, maybe, was that I felt it was really very repetitive. What I had expected before starting was that there would be more variation. But at the same time, by repeating the same thing, you remember it. And there’s probably a point to that too.	Negative	Variation of themes		Mindfulness theme, script and coach	Heterogeneity of older adults' design preferences for digital mindfulness
P1	F	65	Det var bra att det var varierat, att man fick båda fokusera på andning och tankarna. Då får man flera olika verktyg. Det var målande för att han spelade olika upplevelser och reagerade med rösten.	It was good that it was varied—you got to focus on both breathing and thoughts. That way, you get several different tools. It was vivid because he illustrated different experiences and reacted with his voice.	Positive	Variation of themes		Mindfulness theme, script and coach	Heterogeneity of older adults' design preferences for digital mindfulness
P3	M	66	Jag tycker att det (musiken) tillför så mycket, så att om man har den här lugna musiken, om den skulle kunna ligga i bakgrunden, så tror jag att man skulle få en starkare känsla.	I feel that the music adds a lot, so if you have that calm music playing in the background, I think it would create a stronger feeling.	Neutral	Background music		Voice and sound	Heterogeneity of older adults' design preferences for digital mindfulness
P3	M	66	Det är alltid väldigt skönt när det ligger som en liten ljudmatta, det tycker jag. Det är väldigt lugnande	It’s always so nice when there’s a kind of background sound—it’s very soothing, I think.	Neutral	Background music		Voice and sound	Heterogeneity of older adults' design preferences for digital mindfulness
P4	M	75	jag tyckte att appens innehåll var ganska bra, medan hur det var gjort var inte bra. Inspelningen gjorde att den har killen när han pratar låter det bra, men sen så blir det lite pausar då och då, och då försvinner all ljud och ambient sound.	I thought the app’s content was quite good, but the way it was done wasn’t great. The recording made it so that, when the guy is talking, it sounds good, but then there are pauses now and then, and all the sound and ambient noise disappear.	Negative	Pauses in sound	Mindfulness script content	Voice and sound	Heterogeneity of older adults' design preferences for digital mindfulness
P8	F	83	ibland blev det väldigt tyst. Jag tror att ni klippte det på något sätt. Det blev väldigt tyst och så förstod man inte riktigt hur länge. Vad ska jag göra här?	Sometimes it became very quiet. I think you edited it in some way. It got so quiet that you didn’t quite understand how long it would last. What am I supposed to do here?	Negative	Pauses in sound		Voice and sound	Heterogeneity of older adults' design preferences for digital mindfulness
P14	F	74	Han har sådana uppehåll. Så långa och då undrar man om det finns fel på inspelningen.(…) Man blev väl störd av det här när det var sånt uppehåll. Och så är det rätt eller är det fel? Och då blir det att man vaknade upp.	He makes these pauses. They’re so long, and then you wonder if there’s something wrong with the recording. (…) You get distracted by these pauses. Is this right, or is it wrong? And then you kind of wake up.	Negative	Pauses in sound		Voice and sound	Heterogeneity of older adults' design preferences for digital mindfulness
P5	F	66	man blir lite förvånad att det blir så tyst. Det är man inte riktigt van vid idag. Det händer tyst, och det är helt tyst. Vad hände nu, gick det sönder? Slutar det nu? Men sen förstod man, första gången sen så förklarade han om det också. Man är väldigt ovan vid det, eller hur? Det är alltid någon musik i bakgrunden eller så,	You’re a bit surprised when it gets so quiet. We’re not really used to that nowadays. It goes quiet, completely silent. What happened now—did it break? Is it over? But then I understood, after the first time, when he explained it too. You’re just very unused to it, right? There’s always some music in the background or something	Neutral	Pauses in sound	Background music	Voice and sound	Heterogeneity of older adults' design preferences for digital mindfulness
P4	M	75	killen låter för barnslig. Han pratar på ett sätt som är lite omoget. Det är störande. Det är mindre auktoritativt. Man vill lyssna till en röst som vet vad det pratar om. Och det intrycket får man inte när man lyssnar till honom. Ibland var det lite dåligt svenska också. Det har jag hakat upp mig på. Jag tyckte ibland att han var lite töntig. Men nästan alltid tyckte jag att ämnet han pratade om…	The guy sounds too childish. He talks in a way that's a little immature. It's disturbing. It's less authoritative. You want to listen to a voice that knows what it's talking about. And you don't get that impression when you listen to him. Sometimes his Swedish was a little bad too. I got hooked on that. Sometimes I thought he was a little nerdy. But I almost always thought the topic he talked abo…	Negative	Voice of mindfulness coach		Voice and sound	Heterogeneity of older adults' design preferences for digital mindfulness
P6	M	71	det var bra röst och vänligt. Men vi sa i början att han ofta upprepar samma text. Men nej, det kändes bra annars. Bra röst och lite vänlighet. Jag blev inte irriterad.	It was a good voice and friendly. But we said at the beginning that he often repeats the same text. But no, it felt good otherwise. Good voice and a bit of friendliness. I didn’t get annoyed.	Positive	Voice of mindfulness coach	Mindfulness script content	Voice and sound	Heterogeneity of older adults' design preferences for digital mindfulness
						Voice of mindfulness coach		Voice and sound	Heterogeneity of older adults' design preferences for digital mindfulness
P13	F	89	Han var tydlig och man förstod vad han sa. Rösten var helt normal.Man får acceptera att man har olika dialekter och kommer från olika del av landet.	He was clear, and you could understand what he said. The voice was completely normal. You have to accept that people have different dialects and come from different parts of the country.	Positive	Voice of mindfulness coach		Voice and sound	Heterogeneity of older adults' design preferences for digital mindfulness
P9	F	69	Han hade bra röst tyckte jag och lagom ljudnivå på det hela. Så det var bra.	I thought he had a good voice and a comfortable sound level overall. So it was good.	Positive	Voice of mindfulness coach		Voice and sound	Heterogeneity of older adults' design preferences for digital mindfulness
P7	F	74	Jag tror att jag skulle vilja ha en lugnare röst. En lite mer meditativ röst.	"I think I would like a calmer voice. A little more meditative voice.	Negative	Voice of mindfulness coach		Voice and sound	Heterogeneity of older adults' design preferences for digital mindfulness
			För det påverkar. Han pratar i någon dialekt. Han är väldigt speciell i röst.	Because it affects. He speaks in some dialect. He has a very special voice.
			Kanske är det därför jag går på samma. Ganska lågt röstläge. Inte så högt, utan mer lågt.	Maybe that's why I go for the same one. Quite a low voice. Not so high, but more low.
			Och det är väldigt skönt. Man vill inte vara uppe och fara. Man försöker komma ner till ett lugn. Man behöver hjälp med det. Rösten kan vara bra. Lite mörkare röst. Inte för snabbt. Det tror jag faktiskt är bra.	And it's very nice. You don't want to be up and running. You're trying to get down to a calm. You need help with that. The voice can be good. A little darker voice. Not too fast. I actually think that's good."
P8	F	83	Hans röst var ju väldigt behaglig. Det är ju också viktigt med rösten. Men den var behaglig.	His voice was very pleasant. That’s also important. But it was pleasant.	Positive	Voice of mindfulness coach		Voice and sound	Heterogeneity of older adults' design preferences for digital mindfulness
P11	F	79	det är en behaglig röst. Även med hörapparater så är det en väldigt behaglig röst. Så både utan och med. Så han är klar och tydlig.	It’s a pleasant voice. Even with hearing aids, it’s a very pleasant voice. So both without and with. He’s clear and distinct.	Positive	Voice of mindfulness coach		Voice and sound	Heterogeneity of older adults' design preferences for digital mindfulness
P10	F	78	Han hade en bra röst. Han talade tydligt, det jag hörde. I och med att han har det här lugnet på något sätt.	"He had a good voice. He spoke clearly, as I heard. And with this calm he somehow has."	Positive	Voice of mindfulness coach		Voice and sound	Heterogeneity of older adults' design preferences for digital mindfulness
P14	F	74	Han lät lite för snäll och vänlig och positiv för sig. Det finns ju en del människor som har röster som man inte vet personligt. Det var spännande att höra någon annan som läser upp det här. Det är svårt att bestämma. Det är svårt och jag har ingenting att jämföra med.	He sounded a bit too nice, friendly, and positive. There are people whose voices you don’t know personally. It was interesting to hear someone else reading this. It’s hard to decide. It’s hard, and I don’t have anything to compare it to.	Negative	Voice of mindfulness coach	Difficulty due to lack of comparison	Voice and sound	Heterogeneity of older adults' design preferences for digital mindfulness
P12	F	66	Han har en jättefin röst faktiskt. Han har en behaglig röst att lyssna på.	He has a really nice voice, actually. He has a pleasant voice to listen to.	Positive	Voice of mindfulness coach		Voice and sound	Heterogeneity of older adults' design preferences for digital mindfulness
P13	F	89	Nu har ju en app på telefonen, så nu kan man liksom sätta sig ner och gå igenom det.	Now that there’s an app on the phone, you can sit down and go through it.	Neutral	Accessibility		Ease-of-use and accessibility	Embeddedness of digital mindfulness in routines/habits of older adults
P11	F	79	Då använde jag det till att gå på medicinsk yoga, i telefonplan. Hon var riktigt, riktigt duktig. Så jag gick två terminer. Det är sånt man saknar, men pengarna saknar man också.	Then I used it to go to medical yoga, through the phone app. She was really, really good. So I did two semesters. That’s something I miss, but I also miss the money.	Neutral	Accessibility	Digital mindfulness as a cheaper alternative	Ease-of-use and accessibility	Embeddedness of digital mindfulness in routines/habits of older adults
P4	M	75	Efter det initiala problemet med avgiften hade jag inga problem alls. Det var lätt att använda och så.	After the initial issue with the fee, I didn’t have any problems at all. It was easy to use and so on.	Positive	Ease-of-use		Ease-of-use and accessibility	Embeddedness of digital mindfulness in routines/habits of older adults
P6	M	71	det var lätt. Jag är lite kanske datavana och lite så. Men det var, jag tror inte att det var något problem.	It was easy. I’m a bit tech-savvy, and that kind of thing. But I don’t think it was a problem.	Positive	Ease-of-use	Adherence	Ease-of-use and accessibility	Embeddedness of digital mindfulness in routines/habits of older adults
P9	F	69	jag tyckte att det var lätt att använda och sånt där.	I thought it was easy to use and stuff like that.	Positive	Ease-of-use		Ease-of-use and accessibility	Embeddedness of digital mindfulness in routines/habits of older adults
P10	F	78	Nej, det var inga svårigheter. Han pratade väldigt lugnt och bra.	No, there were no difficulties. He spoke very calmly and well.	Positive	Ease-of-use		Ease-of-use and accessibility	Embeddedness of digital mindfulness in routines/habits of older adults
P4	M	75	Det ska vara tydligt vilka övningar man har gjort eller inte. Stjärna var lite förvirrande, jag visste inte om de menade att jag hade gjort det eller inte. Alla uppmuntringen är ju bra.	It should be clear which exercises you’ve done or not. The star was a bit confusing—I didn’t know if it meant I had done it or not. All the encouragement is good.	Negative	Ease-of-use		Ease-of-use and accessibility	Embeddedness of digital mindfulness in routines/habits of older adults
P6	M	71	Kankse att det skulle vara bra om de utökade övningarna. Det var bara fem minuter. För de som vill välja, det kan vara bra att ha längre övningar. Och det ska inte krångla till tekniskt.	Maybe it would be better if they expanded the exercises. It was only five minutes. For those who want to choose, it could be helpful to have longer exercises. And it shouldn’t get too complicated technically.	Negative	Ease-of-use	Length of practice	Ease-of-use and accessibility	Embeddedness of digital mindfulness in routines/habits of older adults
P5	F	66	I så fall är det väl lite grann att det finns ju en rubrik på varje övning. Det är inte så tydligt vad det handlar om på ett sätt.	In that case, I guess it is better that there's a heading for each exercise. It's not so clear what it's about in a way.	Negative	Ease-of-use		Ease-of-use and accessibility	Embeddedness of digital mindfulness in routines/habits of older adults
P6	M	71	Ja, det var väldigt bra faktiskt. Och den är kort också, fem minuter.	Yes, it was very good, actually. And it’s short as well, just five minutes.	Neutral	Length of practice		Temporalities and routines	Embeddedness of digital mindfulness in routines/habits of older adults
P8	F	83	Sen tyckte jag att de var lite för korta. Fem minuter är för kort för att komma in i något vilostadie eller vad man ska säga.(…) Jag tror att tio minuter skulle göra det mycket bättre.	Then I thought they were a bit too short. Five minutes is too short to really get into a relaxed state, or whatever you want to call it. (…) I think ten minutes would make it much better.	Negative	Length of practice		Temporalities and routines	Embeddedness of digital mindfulness in routines/habits of older adults
P15	F	77	Jag ska vara ärlig och säga att jag körde två appar på en gång för jag kände att det var så kort.	I’ll be honest and say that I used two apps at the same time because I felt it was so short.	Negative	Length of practice		Temporalities and routines	Embeddedness of digital mindfulness in routines/habits of older adults
P2	F	65	L: Kände du någon skillnad på ditt dagliga liv eller dina rutiner?	"L: Did you notice any difference in your daily life or routines?	Neutral	Creating routines		Temporalities and routines	Embeddedness of digital mindfulness in routines/habits of older adults
			P2: Nej, nej, inte direkt.	P2: No, no, not directly."
P4	M	75	Att göra det regelbundet och skapa rutiner känns bra.	Doing it regularly and establishing routines feels good.	Positive	Creating routines		Temporalities and routines	Embeddedness of digital mindfulness in routines/habits of older adults
P5	F	66	jag har inte använt riktigt varje dag men jag har använt i snitt fem gånger i veckan.	I haven’t used it every day, but I’ve used it an average of five times a week.	Neutral	Creating routines		Temporalities and routines	Embeddedness of digital mindfulness in routines/habits of older adults
P7	F	74	Så det var det som var bra med appen. Att jag tog fem minuter, en rutin. Och det tycker jag var bra.	So that’s what was good about the app. I took five minutes for a routine, and I think that was good.	Positive	Creating routines		Temporalities and routines	Embeddedness of digital mindfulness in routines/habits of older adults
P10	F	78	Det är svårt (att hinna med appen), för jag är en människa som har väldigt uppenbarliga fasta morgonrutiner. Så jag vaknar och när jag vaknar så måste jag gå upp och börja med frukosten på en gång.	It’s difficult (to fit in the app), because I’m someone who has very fixed morning routines. So I wake up, and when I wake up, I have to get up and start breakfast immediately.	Negative	Difficulty with adherence		Temporalities and routines	Embeddedness of digital mindfulness in routines/habits of older adults
P14	F	74	jag ska erkänna att jag glömmer det vissa dagar. Jag försökte lyssna på morgnarna och så är det någonting som kommer i vägen. Så glömmer jag bort det	I must admit I forget it on some days. I tried to listen in the mornings, and something always gets in the way. Then I forget it.	Negative	Difficulty with adherence		Temporalities and routines	Embeddedness of digital mindfulness in routines/habits of older adults
P5	F	66	När man har missat och tänkt att nu har jag inte gjort det idag, men jag får ta det imorgon. Då kan man ju känna att nu missar jag det här. Det är ju lite negativt känsla, det är det ju	When you miss it and think, now I haven’t done it today, but I’ll do it tomorrow. Then you feel like you’re missing out. It has a slightly negative feeling—yes, it does	Negative	Difficulty with adherence		Temporalities and routines	Embeddedness of digital mindfulness in routines/habits of older adults
P1	F	65	Nej, jag valde en stund när det passade bra för mig - ibland på förmiddagen och ibland på eftermiddagen – så det kändes inte jobbigt att göra det. Jag tyckte om att stå upp under övningarna och blunda.	No, I chose a time that suited me—sometimes in the morning, sometimes in the afternoon—so it didn’t feel difficult to do it. I liked standing up during the exercises and closing my eyes.	Neutral	Time of app use		Temporalities and routines	Embeddedness of digital mindfulness in routines/habits of older adults
P12	F	66	För mig är det en bra början att börja på morgonen. Ja, eftersom jag är uppe så tidigt.Då slappnar man av och innan man äter frukost så har det lugnt och skönt. Ingen som stör.	For me, it’s a good start to begin in the morning. Yes, because I’m up so early. Then you relax before you eat breakfast, and no one disturbs you.	Positive	Time of app use		Temporalities and routines	Embeddedness of digital mindfulness in routines/habits of older adults
P13	F	89	Jag tar den tiden som jag tycker att de har en stund över. Ja, ingen bestämd tid på dygnet förstår.	I take the time when I feel I have a moment to spare. Yes, no specific time of day, you understand.	Neutral	Time of app use		Temporalities and routines	Embeddedness of digital mindfulness in routines/habits of older adults
P15	F	77	Jag är morgonmänniskor som vill sätta igång. På kvällen kopplar jag ner. Då sätter jag mig med den. Jag upplevde att det var skönt. Jag har en pall och den satte jag in till min säng. Den är så här uppbyggd. Så jag kunde sätta mig och slappna av.	I’m a morning person who likes to get started. In the evening, I relax. I sit down with it, and I found it to be soothing. I have a stool, and I placed it by my bed. It’s built in such a way that I could sit down and relax.	Positive	Time of app use		Temporalities and routines	Embeddedness of digital mindfulness in routines/habits of older adults
P3	M	66	Först så gjorde jag det på kvällen, men sen började jag göra det på morgonen istället. Jag tyckte nästan det kändes bättre. För på kvällen blev det, när man gör det sista man gör, då blir det att till slut så hör man inte vad han säger. Man nästan somnar. Eftersom det var ju väldigt lugnande,	At first, I did it in the evening, but then I started doing it in the morning instead. I almost thought it felt better. Because in the evening, when it's the last thing you do, in the end, you stop hearing what he says. You almost fall asleep. Since it was very calming.	Neutral	Time of app use		Temporalities and routines	Embeddedness of digital mindfulness in routines/habits of older adults
P4	M	75	Jag brukade använda det på förmiddagen (…) Lite senare, efter frukost eller senare. Det är bra att man det inte är det första man gör kanske.	I used to do it in the morning (…) A little later, after breakfast or later. It's good that it isn't the first thing you do, perhaps.	Neutral	Time of app use		Temporalities and routines	Embeddedness of digital mindfulness in routines/habits of older adults
P4	M	75	Att göra det på förmiddagen är en stark rekommendation. Det är bara 5 minuter så jag hinner göra det.	Doing it in the morning is a strong recommendation. It's only 5 minutes, so I have time to do it.	Neutral	Time of app use		Temporalities and routines	Embeddedness of digital mindfulness in routines/habits of older adults
P5	F	66	skulle man fortsätta med detta så tror jag att det är bra att göra det på morgontiden. För det blir ändå att man tänker lite på det som man säger, lite små sådana här tips eller så.	If one were to continue with this, I think it’s good to do it in the morning. Because then you can reflect a bit on what’s being said, small tips and such.	Neutral	Time of app use		Temporalities and routines	Embeddedness of digital mindfulness in routines/habits of older adults
P6	M	71	Om vi lyssnade på dag, man känner sig lite mer, kanske lugnare under dag. Men om vi lyssnade på kväll, kanske man sov bättre, lite sånt som det var	If we listened during the day, you feel a little more, maybe calmer during the day. But if we listened in the evening, maybe you slept better, something like that.	Positive	Time of app use		Temporalities and routines	Embeddedness of digital mindfulness in routines/habits of older adults
P6	M	71	En period gjorde vi det på morgonen, men mest på kväll, innan vi ska sova. Fem minuter var perfekt.	For a period, we did it in the morning, but mostly in the evening, before going to bed. Five minutes was perfect.	Neutral	Time of app use	Sleeping	Temporalities and routines	Embeddedness of digital mindfulness in routines/habits of older adults
							Length of practice
P7	F	74	Jag tyckte om att jag bestämde mig för att jag tog fem minuter. Och jag gjorde det nästan alltid på morgonen. Och då gjorde jag det när jag låg i sängen. Så att jag var på samma plats. Jag har inte gått och gjort den. Jag har inte gjort det på en busshållplats. Jag försökte någon gång när jag väntade på en buss. Men det tyckte jag bara blev störande. Jag har tyckt att det har varit bra. (..) Så d…	I liked that I decided that I would take five minutes. And I almost always did it in the morning. And then I did it when I was lying in bed. So that I was in the same place. I haven't walked and done it. I haven't done it at a bus stop. I tried once when I was waiting for a bus. But I just thought that was distracting. I thought it was good. (..) So that's what was good about the app. That I took…	Neutral	Time of app use		Temporalities and routines	Embeddedness of digital mindfulness in routines/habits of older adults
P7	F	74	när jag avslutade gjorde jag en gång på morgonen och en gång på kvällen. Och sen en gång gjorde jag samma två gånger. Det har varit lite olika. För det är så pass kort, det är bara fem minuter.	When I finished, I did it once in the morning and once in the evening. And then one time I did it the same twice. It has varied a bit. Since it’s so short, only five minutes.	Neutral	Time of app use	Length of practice	Temporalities and routines	Embeddedness of digital mindfulness in routines/habits of older adults
P9	F	69	Ja, jag tyckte det fungerade ganska bra faktiskt för jag gjorde det som en slags morgonrutin. Jag vaknade då innan jag gick och hämtade telefonen, för jag sov inte bredvid telefonen. Jag gick och la mig i sängen och så genomförde jag övningen där. Det var väldigt sådär avkopplande och behagligt start på dagen.	"Yes, I thought it worked quite well, actually, because I did it as part of a morning routine. I woke up, then I went and got my phone, as I didn’t sleep next to my phone. I went back to bed and completed the exercise there. It was a very relaxing and pleasant start to the day."	Positive	Time of app use		Temporalities and routines	Embeddedness of digital mindfulness in routines/habits of older adults
P14	F	74	När jag sitter på en stol får jag ont i ryggen och då så vet jag inte om det är det då att man satt stilla eller att jag satt stilla, och då kanske upplevde mer att jag hade ont i ryggen mer. Bara jag satt stilla och så fick jag krångla mig efter till och så. Det är så sällan man sitter stilla i en avkopplad situation. Nu då upplevde jag ju att jag fick ont i ryggen nu, men det var ju stolen. Man…	When I sit on a chair, I get back pain, and I don’t know if it’s because I’m sitting still or what, but I feel more pain in my back. I have to move around more. It’s so rare to sit still in a relaxed way. Now I did get back pain, but it was because of the chair. You should sit on a better chair. Or lie down, but then you might fall asleep.	Negative	Physical discomfort	Side effects	Challenges and adverse effects of mindfulness	Consequences of digital mindfulness to the well-being of older adults
P3	M	66	Det nästan blev irriterande då. Plus att jag kände... För då tog han upp olika vardagliga förutsättningar. “Varför sa jag så? Varför gjorde jag så?” Det vill inte jag tänka på då utan jag vill bara fortsätta ner i det lugna	It almost became annoying then. Plus, I felt… Because then he brought up different everyday situations. “Why did I say that? Why did I do that?” I don’t want to think about that; I just want to continue into the calm.	Negative	Emotional distress		Challenges and adverse effects of mindfulness	Consequences of digital mindfulness to the well-being of older adults
P1	F	65	Andningen är något speciellt för att det är nödvändigt, men det kan blir något mäktigt när man fokuserar på det. Andningen är känsloladdat för mig för att min bror dog från ALS (Amyotrophic lateral sclerosis), som innebär att man har svårt att andas. Så det gjorde att jag tänkte på det. Jag har haft ganska mycket smärta några gånger i livet, inte riktigt nu, men det påminde också om detta.	Breathing is something special because it’s necessary, but it can also become powerful when you focus on it. Breathing is emotionally charged for me because my brother passed away from ALS (Amyotrophic Lateral Sclerosis), which makes it hard to breathe. So it made me think about that. I’ve had quite a bit of pain at times in my life—not really now—but it also reminded me of that.	Negative	Emotional distress	Breathing	Challenges and adverse effects of mindfulness	Consequences of digital mindfulness to the well-being of older adults
P4	M	75	Vissa av övningarna innehåller att känna efter benen eller i magen och så vidare. Det är en bra kroppskännedom. Det är väldigt bra och nyttigt. (--) Till exempel om jag har ont någonstans, eller man är spänd någonstans i synnerhet, spänner jag axlarna så kan jag inbilla mig att andas ut i axlarna. För att lättare få avspänning i axlarna. Det är en sån sak man kan lägga in i text när man använder …	Some of the exercises include feeling for the legs or the stomach and so on. It's good for bodily awareness. It is very good and useful. (--) For example, if I have pain somewhere, or you are tense somewhere in particular, I tense my shoulders and I can imagine breathing out into my shoulders to relax the shoulders more easily. It's the kind of thing you can put into practice when you use these g…	Positive	Bodily awareness		Mindfulness as a facilitator of resilience	Consequences of digital mindfulness to the well-being of older adults
P11	F	79	jag känner ju när jag går, att mina axlar är längre ner, sedan jag började med det, att jag blev medveten om min hållning.	I feel it when I walk; my shoulders are lower now since I started it—I’ve become aware of my posture.	Positive	Bodily awareness	Posture	Mindfulness as a facilitator of resilience	Consequences of digital mindfulness to the well-being of older adults
P7	F	74	Så överhuvudtaget så är andningsövningarna det som gör att man får kontakt med kroppen.	Breathing exercises are what make you get in touch with the body		Bodily awareness		Mindfulness as a facilitator of resilience	Consequences of digital mindfulness to the well-being of older adults
P6	M	71	Andningen, jag visste förut hur viktig det är, lite djup andetag. Men efter den här övningen, ännu mer motiverad, ännu mer medveten.	Breathing—I knew before how important it is, a few deep breaths. But after this exercise, I’m even more motivated, even more aware.	Positive	Breathing		Mindfulness as a facilitator of resilience	Consequences of digital mindfulness to the well-being of older adults
P2	F	65	istället för att bara andas här uppe hela tiden, som jag ofta gör. Då kan jag nog säga, av den anledningen att jag mår bättre	Instead of just breathing up here all the time, like I often do. I can say, for that reason, that I feel better.	Positive	Breathing		Mindfulness as a facilitator of resilience	Consequences of digital mindfulness to the well-being of older adults
P3	M	66	Jag tyckte att tekniken, det här med att lyssna in till andningen, det tycker jag var bra. Att man lärde sig det på något sätt, att få in.	I thought the technique of listening to your breath was good. It helped to bring it in gradually. At first, it was just breathing, and then you would feel your nervous system in each body part and so on.	Positive	Breathing		Mindfulness as a facilitator of resilience	Consequences of digital mindfulness to the well-being of older adults
			Det här var lugnande och byggde på lite hela tiden. Början var ju bara andningen och sen var det ju att man skulle känna nervsystemet ute i varje kroppsdel och så.
P9	F	69	det har ju blivit som att man får ett litet väldigt simpelt verktyg just de här andning övningarna, som man kan ta till faktiskt i olika situationer, utan att någon annan behöver egentligen märka vad man gör. Men det kan lugna ner eller komma mer i balans och såd	It has become like having a simple tool, these breathing exercises, that you can use in different situations without others really noticing. It can help you relax or come into balance.	Positive	Breathing		Mindfulness as a facilitator of resilience	Consequences of digital mindfulness to the well-being of older adults
P7	F	74	jag tycker att andning övningarna är det som är bra. Och det tycker jag också är intressant, att tankar ger andning, och att man andas alldeles för lite. Att vi håller andan jättemycket. Och därför håller jag på att träna hela tiden och andas med magen.	I think the breathing exercises are what’s good. I also find it interesting that thoughts affect breathing, and that we breathe too little. We hold our breath a lot. So, I’m always training to breathe with my stomach.	Positive	Breathing		Mindfulness as a facilitator of resilience	Consequences of digital mindfulness to the well-being of older adults
P14	F	74	Jag är en person som blir arg på mig själv. Varför sa jag det här? Att jag blir lätt irriterad på mig själv och så går att tänka på allt. Så det (mindfulness) är bra. Ett bra sätt att tänka om. Tänka rätt. Tänka positivt istället.	I’m a person who gets angry with myself. Why did I say that? I get easily irritated with myself and tend to think about everything. So, mindfulness is good—it’s a good way to think differently, to think right, to think positively instead.	Positive	Positive thinking		Mindfulness as a facilitator of resilience	Consequences of digital mindfulness to the well-being of older adults
P8	F	83	Det var mer att jag fick impuls att tänka på ett annat sätt. Med inre trädgårdar och varianter.	It was more that I got the impulse to think differently. With inner gardens and variations.	Positive	Positive thinking		Mindfulness as a facilitator of resilience	Consequences of digital mindfulness to the well-being of older adults
P8	F	83	Jag fick impulser att tänka på hur jag ska hantera mitt dagliga liv. (…) På så sätt har det påverkat mig, kan man säga. För att jag har fått impulser att tänka på ett annat sätt i de olika stadierna.	I got impulses to think about how to handle my daily life. In that way, it has affected me—you could say. Because I’ve gotten impulses to think differently at different stages.	Positive	Positive thinking		Mindfulness as a facilitator of resilience	Consequences of digital mindfulness to the well-being of older adults
P11	F	79	jag är nästan alltid glad. Men man blir gladare inifrån	I’m almost always happy, but you feel happier inside.	Positive	Positive thinking		Mindfulness as a facilitator of resilience	Consequences of digital mindfulness to the well-being of older adults
P14	F	74	men man måste ju ha någon som introducerar sig i det här nya tänkandet eller i det bra tänkande.	But you need someone to introduce you to this new way of thinking, or this positive thinking.	Positive	Positive thinking		Mindfulness as a facilitator of resilience	Consequences of digital mindfulness to the well-being of older adults
P6	M	71	Därför att, ja, man blir lugnare. Därför att tankar går på andningen och fokus. Och det var en lite bra metod, de sa att låt tankarna vila på känslan av andetag. Och där, plötsligt, tankar fastnar inte jättemycket och de kanske roterar sig eller går ut i alla fall. Där var det, det kändes bra faktiskt, men det blir lite mer medvetet kan man säga.	Because, yes, you become calmer. Because thoughts go to the breathing and focus. And it was a good method, they said to let the thoughts rest on the feeling of breathing. And there, suddenly, thoughts don't get stuck very much and they might rotate or go out anyway. There it was, it felt good actually, but it becomes a little more conscious, you could say.	Positive	Positive thinking		Mindfulness as a facilitator of resilience	Consequences of digital mindfulness to the well-being of older adults
P14	F	74	jag fick ha upplevelser med hur man ska tänka. Försöka tänka. Hur kroppen fungerar inuti sig och jag kände igen mycket av det som han. Prata om och att man hur man blir irriterad och frustrerad och man blir arg på sig själv för att man. Nej, att man blir så berörd av att man gör en tabbe. Att man gör ett misstag. Varför sa jag det här? Och så kommer jag på att man kanske hanterar det på ett annat…	I had experiences of how to think, to try to think—how the body functions inside. I recognized a lot of what he talked about—how you get irritated and frustrated, and angry with yourself for making a mistake. Why did I say that? Then I realize you could handle it differently toward yourself.	Positive	Positive thinking		Mindfulness as a facilitator of resilience	Consequences of digital mindfulness to the well-being of older adults
P6	M	71	Vi testade min puls i alla fall. Och därför med den här smartwatchen som jag har. Pulsen går ner också. Och det känns väldigt bra.	We even tested my pulse, and with this smartwatch I have, my pulse goes down. It feels really good.	Positive	Relaxation	Bodily awareness	Mindfulness as a facilitator of resilience	Consequences of digital mindfulness to the well-being of older adults
P4	M	75	Jag blir lugnare i stunden när jag gör det, jag kopplar av. (…) Man kan använda sig av andningen	I feel calmer in the moment when I do it; I relax. You can use breathing to calm down.	Positive	Relaxation		Mindfulness as a facilitator of resilience	Consequences of digital mindfulness to the well-being of older adults
P6	M	71	Man blir lugnare. Därför att tankar går på andningen och fokus. Och det var en lite bra metod, de sa att låt tankarna vila på känslan av andetag. Och där, plötsligt, tankar fastnar inte jättemycket och de kanske roterar sig eller går ut i alla fall.	You become calmer because thoughts are focused on breathing, and it’s a good method to let your thoughts rest on the feeling of your breath. Suddenly, your thoughts don’t stick as much, and they might rotate or move away.	Positive	Relaxation		Mindfulness as a facilitator of resilience	Consequences of digital mindfulness to the well-being of older adults
P6	M	71	Ofta kändes det bättre precis efter. Man kände sig avslappnad. Det var nära att man blev lite sömnig, men inte riktigt. Men det kändes bra.	It often feels better right after. You feel relaxed. It’s almost like you get a bit sleepy, but not quite. It feels good.	Positive	Relaxation		Mindfulness as a facilitator of resilience	Consequences of digital mindfulness to the well-being of older adults
P5	F	66	Jag tycker att man kommer ner i ett lugn, man blir lugnare och kanske lite mer koncentrerad faktiskt.	I feel like you get into a calm state, you become calmer, and maybe even more focused actually.	Positive	Relaxation	Concentration	Mindfulness as a facilitator of resilience	Consequences of digital mindfulness to the well-being of older adults
P5	F	66	jag upplever ett djupare lugn. Och som jag säger också, några tänkvärda saker som man går och tänker på under dagen sen, som dyker upp tillbaka, det är bra tycker jag. Ja, det har varit bra.	I experience a deeper calm. And as I said, some thoughtful things that I keep thinking about throughout the day—those come back, which I think is good. Yes, it has been good.	Positive	Relaxation		Mindfulness as a facilitator of resilience	Consequences of digital mindfulness to the well-being of older adults
P13	F	89	Man är kanske lugnare. Men det är svårt att påvisa.	One is definitely calmer. But it’s hard to prove.	Neutral	Relaxation		Mindfulness as a facilitator of resilience	Consequences of digital mindfulness to the well-being of older adults
P15	F	77	Men överhuvudtaget så tycker jag att allt som alla de här dagarna som man öppnade de gav ro framförallt. Lugn och ro. Tänk på det här i din kropp.	Overall, I think that everything, all the days when you open up, gives peace—peace and quiet. Thinking about this in your body. What does your body need? There are so many things I’ve never really sat down and thought about.	Neutral	Relaxation		Mindfulness as a facilitator of resilience	Consequences of digital mindfulness to the well-being of older adults
			Vad behöver din kropp? Det är mycket som jag aldrig kanske har suttit ner och tänkt på
P10	F	78	Det är ju det att du slappnar av. När du vaknar efter tio minuter så känner du att du har kommit tillbaka. Du vilar, kroppen är fräschare.	It’s about relaxing. When you wake up after ten minutes, you feel like you’ve come back. You rest, and your body feels fresher.	Positive	Relaxation		Mindfulness as a facilitator of resilience	Consequences of digital mindfulness to the well-being of older adults
P14	F	74	jag kan släppna av väldigt, väldigt bra. Alltså bli lugn. Jag blundar alltid, jag tittar aldrig. Jag blundar hela tiden och sitter så eller så och försöker då sitta själv. Och bara ta in, så jag har inga problem att slappna av egentligen. Fast jag kan bli väldigt arg på mig själv och irriterad när det är någonting som inte stämmer.	I can relax very, very well—become calm. I always close my eyes; I don’t look. I always close my eyes and sit like that, trying to sit alone. And just take it in, so I don’t have any problems relaxing, really. Although I can get very angry with myself and irritated when something isn’t right.	Positive	Relaxation		Mindfulness as a facilitator of resilience	Consequences of digital mindfulness to the well-being of older adults
P12	F	66	Det är väldigt avslappnande när man sitter och lyssnar på det där. Antingen ligger jag i sängen eller sitter i soffan och lyssnar. Och det är faktiskt avslappnande. Man känner sig lugn när man andas. Jag tycker att den här yoga andningen och den här biten att man koncentrerar sig och lyssnar på rösten och bara kopplar av. Det tycker jag faktiskt är skönt.	“It’s very relaxing when you sit and listen to it. Either I lie in bed or sit on the sofa and listen. And it’s actually relaxing. You feel calm when you breathe. I think that this yoga breathing and the part where you focus and listen to the voice and just relax is really nice.”	Positive	Relaxation		Mindfulness as a facilitator of resilience	Consequences of digital mindfulness to the well-being of older adults
P12	F	66	lugnare blir man ju framför allt. Och visst, positivitet. Även om det kanske har varit en jobbig dag eller en jobbig vecka. Då får man känna en glädje och en push i dagen.	You definitely become calmer. And yes, positivity—even if it’s been a tough day or week. You get to feel a joy and a push in the day.	Positive	Relaxation		Mindfulness as a facilitator of resilience	Consequences of digital mindfulness to the well-being of older adults
P5	F	66	Du vet lite grann att man är lite negativ, att man möter världen mer med ett öppet sinne. Jag känner mig inte så gnällig av mig själv, men jag möter ibland många som suckar över det mesta. Så ja, det kan hjälpa att reflektera.Jag tycker om det här att sitta en stund och det är något som vägleder och man kommer in i ett lugnare tempo, en skön harmoni.	You know, in a way, that one can be a bit negative, but that you meet the world with a more open mind. I don’t see myself as someone who complains a lot, but I do sometimes meet many people who sigh over just about everything. So yes, reflecting can help. I really like this idea of sitting for a while—it’s something that guides you, and you settle into a calmer pace, a nice harmony.	Positive	Self-reflection		Mindfulness as a facilitator of resilience	Consequences of digital mindfulness to the well-being of older adults
P13	F	89	Jag fick en injektion i ögat som jag får var sjätte vecka på karolinska sjukhuset. Och det är ju ganska obehagligt att få en injektion i ögat på grund av att jag har gula fläcken. Och då ska man ju koppla av. Denna gången kopplade jag av och jag kände ingenting. (....) Så jag har haft det bra.	The eye injection I get every six weeks at Karolinska Hospital is quite uncomfortable due to my macular degeneration. You have to relax during it. This time, I relaxed, and I didn’t feel anything. So, I’ve been doing well.	Positive	Alleviation of pain		Mindfulness as a therapeutic intervention	Consequences of digital mindfulness to the well-being of older adults
P8	F	83	Kronisk smärta har jag till exempel. Meditation tycker jag hjälper mig.	I have chronic pain, for example. Meditation helps me.	Positive	Alleviation of pain		Mindfulness as a therapeutic intervention	Consequences of digital mindfulness to the well-being of older adults
P11	F	79	Jag har smärta av en sån där reumatisk PMR. Polymyalgia rheumatica heter det. Och det sitter ju i alla stora leder, men speciellt i höftleden och här uppe. Men det försvinner ju. Så ju mer avslappnad jag är, desto mera försvinner det där.	“I have pain from a condition called PMR—Polymyalgia Rheumatica. It affects the major joints, especially in my hips and shoulders. But it goes away. The more relaxed I am, the more it goes away.	Positive	Alleviation of pain		Mindfulness as a therapeutic intervention	Consequences of digital mindfulness to the well-being of older adults
			Nu har jag ju haft PMR en, det är ett år nu. Och det har varit så jobbigt så att när jag gör för mycket, då kommer det ju väldigt många smärtor ibland. Och då när man sitter och bara känner det där, eller ligger och bara känner det där, då är det väldigt svårt att få bort tankarna på det. (....) Men med mindfulness-appen så kopplar jag bort det där. Så då försvinner det.	I’ve had PMR for about a year now, and it has been really tough. When I do too much, the pain comes back. When I sit and feel it, or lie down and feel it, it’s very hard to stop thinking about it. But with the mindfulness app, I can block it out. So it disappears.”
P12	F	66	Skadan sitter på höger sida i nackkotorna. (…) Självklart hjälper det (mindfulness). Att man tänker på avslappning. Även om det finns en skada. Man hanterar den på rätt sätt. Lära sig att slappna av. Så hjälper det naturligt.	“My injury is on the right side of my neck vertebrae. Of course, mindfulness helps. Thinking about relaxation, even though there’s an injury, helps you manage it in the right way. You learn to relax, and that helps.”	Positive	Alleviation of pain		Mindfulness as a therapeutic intervention	Consequences of digital mindfulness to the well-being of older adults
P1	F	65	Jag mår bra generellt just nu så det är svårt att säga om det gjorde någon skillnad. Jag har haft smärta förut så jag kände att det här kan vara ett användbart verktyg för mig i framtiden. På det sättet kände jag positiv om att jag kanske kan ha nytta av andningsövningarna i framtiden.	I generally feel good now, so it’s hard to say if it made a difference. I’ve had pain before, so I felt that this could be a useful tool for me in the future. That’s why I felt positive that I might benefit from the breathing exercises.	Positive	Alleviation of pain	Breathing	Mindfulness as a therapeutic intervention	Consequences of digital mindfulness to the well-being of older adults
P9	F	69	det som jag gillade och som faktiskt har hjälpt mig lite grann det är ju de här andningövningarna. För det har liksom hjälpt mig på kvällen att somna fortare än vad jag har gjort tidigare.	What I liked and found helpful are the breathing exercises. They’ve helped me fall asleep faster than I used to.	Positive	Improving sleep	Sleep	Mindfulness as a therapeutic intervention	Consequences of digital mindfulness to the well-being of older adults
P11	F	79	så kunde jag inte sova på natten, så då var jag uppe och lyssnade, och det hjälpte.	If I couldn’t sleep at night, I would get up and listen, and it helped.	Positive	Improving sleep	Sleep	Mindfulness as a therapeutic intervention	Consequences of digital mindfulness to the well-being of older adults
P11	F	79	Jag har lite svårt att sova. Jag sover två timmar och sen är jag vaken och sen, ja, så. Men då går jag upp och så sätter jag mig och så lyssnar jag på det där. Funkar det inte så går jag och löser korsorden en stund och sen så lyssnar jag en gång till. Och sen går jag och lägger mig och då sover jag.	I have trouble sleeping. I sleep for two hours, then wake up, and so on. But then I get up and sit and listen to it. If that doesn’t work, I do crosswords for a while, then listen again. Then I go back to bed, and I fall asleep.	Neutral	Improving sleep	Sleep	Mindfulness as a therapeutic intervention	Consequences of digital mindfulness to the well-being of older adults
P2	F	65	Jag har haft jättemycket panikångest till exempel i mitt liv. Nu jättelänge sedan, men har man levt med det. Det finns alltid på något sätt. Det är väl därför jag behöver den här. Mera avslappnings biten.	I’ve had a lot of panic attacks in my life—years ago now, but once you’ve lived with it, it’s always there. That’s why I need more of this relaxation part.	Neutral	Supporting mental health		Mindfulness as a therapeutic intervention	Consequences of digital mindfulness to the well-being of older adults
P4	M	75	Jag tror att det är väldigt bra att använda sig av mindfulness när man har ADHD. Det tror jag är mycket, mycket bra. Det är bland annat därför som jag har börjat med det. Jag har känt att har man ADHD så har du mycket energi, mycket snurrar i huvudet. Kan man lära sig att hantera det på ett bättre sätt så är det mycket vunnet	I think mindfulness is very helpful for people with ADHD. I believe it’s very, very helpful. That’s one reason why I started. With ADHD, you have a lot of energy, and your head spins a lot. Learning to manage that better is a big win.	Positive	Supporting mental health		Mindfulness as a therapeutic intervention	Consequences of digital mindfulness to the well-being of older adults
P4	M	75	Jag har haft i stress i mitt liv av olika skäl. Jag har fått sådana här panikattacker. Och då har jag använt mig av andning. Att andas lugnt.	I’ve dealt with stress in my life for different reasons. I’ve had panic attacks. So, I’ve used breathing to help calm down.	Positive	Supporting mental health		Mindfulness as a therapeutic intervention	Consequences of digital mindfulness to the well-being of older adults
P6	M	71	oro finns på grund av oro i världen. Oron med släkt och barn och barnbarn. Men det är en bra metod att använda den.	Worry comes from world events, worries about my family—my children, grandchildren. But it’s a good method to use.	Positive	Supporting mental health		Mindfulness as a therapeutic intervention	Consequences of digital mindfulness to the well-being of older adults
P10	F	78	K: Jag har kommit in i en period där jag mår hyfsat bra. I förhållande till många andra så mår jag väldigt bra. Men jag har upplevt att jag börjar bli gammal. Och det är en skitläskig känsla. (...) Kroppen förändras, huden förändras. Det är jätteläskigt. Men det finns ingenting annat. Jag måste bara lära mig att acceptera att jag har uppnått en viss ålder. Hjärnan vill inte, så jag måste övertala…	“I’ve entered a period where I’m feeling reasonably well. Compared to many others, I feel really good. But I’ve started feeling old. It’s a scary feeling. My body changes, my skin changes. It’s very scary. But there’s nothing else to do. I have to accept that I’ve reached a certain age. My brain doesn’t want to, so I have to convince it.”	Positive	Supporting mental health		Mindfulness as a therapeutic intervention	Consequences of digital mindfulness to the well-being of older adults

## Sheet: Defining the themes
Theme	Sub-theme	Codes
1: Embeddedness of digital mindfulness in older adults' daily routines and habits	Temporalities and routines	Time of app use
		Length of the practice
		Creating routines
		Difficulty with Adherence
	Ease-of-use and accessibility	Accessibility
		Ease-of-use
		Usability
2: Heterogeneity of older adults' design preferences for digital mindfulness	Voice and sound	Background music
		Pauses in sound
		Voice of mindfulness coach
	Mindfulness theme, script and coach	Theme of practice
		Variation of themes
		Mindfulness coach persona
3: Consequences of digital mindfulness to the self-perceived well-being of older adults	Digital mindfulness as a facilitatior of resilience	Bodily awareness
		Breathing
		Relaxation
		Positive thinking
		Self-reflection
	Digital mindfulness as a therapeutic intervention	Alleviation of pain
		Supporting mental health
		Improving sleep
	Challenges and adverse effects of mindfulness	Physical discomfort
		Emotional distress
